# Supplementary material for: Associations between health-related social capital and oral frailty risk among older adults: A stratified analysis by socioeconomic status in the JAGES longitudinal study
Source: PLoS One. 2026 Jul 24;21(7):e0353850. doi: 10.1371/journal.pone.0353850 (PMC13399358; doi:10.1371/journal.pone.0353850)
Supplement: S1 Table — (XLSX) [file pone.0353850.s001.xlsx]

## Sheet: TableS1
				Analytic sample (n = 31,378)						Excluded participants (n = 258,478)
				Overall	Low-SES	High-SES	p value			Overall	Low-SES	High-SES	p value
				(n = 31,378)	(n = 11,662)	(n = 19,716)				(n = 258,478)	(n = 73,855)	(n = 66,350)
		The risk of oral frailty, n (%)					<0.001	**					<0.001	**
		Absence		24,587(78.4)	8,796(75.4)	15,791(80.1)				9,850(3.8)	1,741(2.4)	2,015(3.0)
		Presence		6,791(21.6)	2,866(24.6)	3,925(19.9)				136,263(52.7)	24,306(32.9)	22,659(34.2)
		Sex, n (%)					<0.001	**					<0.001	**
		men		15,824(50.4)	5,598(48.0)	10,226(51.9)				78,782(30.5)	35,031(47.4)	34,876(52.6)
		women		15,554(49.6)	6,064(52.0)	9,490(48.1)				89,435(34.6)	38,824(52.6)	31,474(47.4)
		Age, mean(±SD)		71.7(±4.9)	72.2(±4.9)	71.5(±4.8)	<0.001	**		75.3(±6.5)	75.7(±6.3)	74.5(±6.4)	<0.001	**
		Education, n (%)					<0.001	**					<0.001	**
		<6 years		23(0.1)	15(0.1)	8(0.0)				1,314(0.5)	730(1.0)	263(0.4)
		6-9 years		4,357(13.9)	2,401(20.6)	1,956(9.9)				46,124(17.8)	25,368(34.3)	11,701(17.6)
		10-12 years		14,335(45.7)	5,618(48.2)	8,717(44.2)				69,005(26.7)	30.421(41.2)	28,984(43.7)
		≥13 years		12,663(40.4)	3,628(31.1)	9,035(45.8)				44,853(17.4)	15,565(21.1)	24,256(36.6)
		Living alone, n (%)					<0.001	**					<0.001	**
		No		27,562(87.8)	9,723(83.4)	17,839(90.5)				128,853(49.9)	54,850(74.3)	55,275(83.3)
		Yes		3,816(12.2)	1,939(16.6)	1,877(9.5)				26,003(10.1)	14,386(19.5)	7,869(11.9)
		Chronic disease, mean(±SD)		1.4(±1.2)	1.5(±1.2)	1.4(±1.2)	<0.001	**		1.6(±1.3)	1.7(±1.3)	1.6(±1.3)	<0.001	**
		*p<0.05, **p<0.001
